# Supplementary material for: Control points for design of taxonomic composition in synthetic human gut communities
Source: Cell Syst. 2023 Dec 20;14(12):1044–1058.e13. doi: 10.1016/j.cels.2023.11.007 (PMC10752370; doi:10.1016/j.cels.2023.11.007)
Supplement: Table S2. Media components and concentrations for synthetic community cultures, related to Figure 1 [file mmc3.xlsx]

## Sheet: LiquidMedia
Supplementary Table 2. Defined Media Composition
Component	Optimized Medium Concentration (mM)	Preculture Medium Concentration	Baseline Medium Concentration (mM)	Stock Solution	Variable media component?
L-alanine	5.3	5.3	5.3	5x defined amino acid solution (tyrosine added separately)	Comprises "amino acids" variable, High setpoint. Tyrosine is ommited from concentrated stock due to solubility issues. Tyrosine is batched as part of the "baseline" media recipe, i.e. it is not part of the experimental deisgn.
L-arginine	21.814	21.814	21.814	5x defined amino acid solution (tyrosine added separately)
L-asparagine	2.6	2.6	2.6	5x defined amino acid solution (tyrosine added separately)
L-Aspartic acid	0.4	0.4	0.4	5x defined amino acid solution (tyrosine added separately)
L-Cysteine	8.4	8.4	8.4	5x defined amino acid solution (tyrosine added separately)
L-Glutamic acid Sodium	0.662722	0.662722	0.662722	5x defined amino acid solution (tyrosine added separately)
L-glutamine	2.7	2.7	2.7	5x defined amino acid solution (tyrosine added separately)
L-Glycine	4.7	4.7	4.7	5x defined amino acid solution (tyrosine added separately)
L-histidine	1	1	1	5x defined amino acid solution (tyrosine added separately)
L-isoleucine	1.6	1.6	1.6	5x defined amino acid solution (tyrosine added separately)
L-leucine	3.6	3.6	3.6	5x defined amino acid solution (tyrosine added separately)
L-lysine	2.4	2.4	2.4	5x defined amino acid solution (tyrosine added separately)
L-methionine	0.84	0.84	0.84	5x defined amino acid solution (tyrosine added separately)
L-phenylalanine	4.5	4.5	4.5	5x defined amino acid solution (tyrosine added separately)
L-proline	5.9	5.9	5.9	5x defined amino acid solution (tyrosine added separately)
L-serine	6.4	6.4	6.4	5x defined amino acid solution (tyrosine added separately)
L-threonine	1.9	1.9	1.9	5x defined amino acid solution (tyrosine added separately)
L-tryptophan	0.73	0.73	0.73	5x defined amino acid solution (tyrosine added separately)
L-valine	2.8	2.8	2.8	5x defined amino acid solution (tyrosine added separately)
L-Arabinose	2.1	2.1	2.1	Powder	Comprises "sugars" variable, High Setpoint
D-Glucose	6.3	6.3	6.3	Powder
Maltose	1.3	1.3	1.3	Powder
Yeast Extract (BD bacto)	2*	2*	0*	Powder	Yeast extract, high level
pH	5.7	6.7	6.7	Titrate with HCL or NaOH prior to sterile filtering.	6.7 high, 5.7 low
CuSO4	0.0212653	0.0212653	0.0212653	1000x Stock Solution of CaCl2, CuSO4, Pyrixodal, Thymidine
Pyrixodal	0.00982222	0.00982222	0.00982222	1000x Stock Solution of CaCl2, CuSO4, Pyrixodal, Thymidine
Thymidine	0.021	0.021	0.021	1000x Stock Solution of CaCl2, CuSO4, Pyrixodal, Thymidine
Xanthine	0.0249819	0.0249819	0.0249819	1000x Stock Solution of Xanthine and Folic Acid
Folic Acid	0.00240283	0.00240283	0.00240283	1000x Stock Solution of Xanthine and Folic Acid
Orotic Acid	0.0640615	0.0640615	0.0640615	100x Stock Solution of Orotic Acid
AlK(SO4)2	0.00387289	0.00387289	0.00387289	100x Stock Solution purchased from Vendor (ATCC Mineral Mix)
Co(NO3)2	0.0546618	0.0546618	0.0546618	100x Stock Solution purchased from Vendor (ATCC Mineral Mix)
EDTA	0.171092	0.171092	0.171092	100x Stock Solution purchased from Vendor (ATCC Mineral Mix)
FeSO4	0.0658293	0.0658293	0.0658293	100x Stock Solution purchased from Vendor (ATCC Mineral Mix)
H3BO3	0.0161726	0.0161726	0.0161726	100x Stock Solution purchased from Vendor (ATCC Mineral Mix)
MgSO4	2.74164	2.74164	2.74164	100x Stock Solution purchased from Vendor (ATCC Mineral Mix)
MnSO4	0.331124	0.331124	0.331124	100x Stock Solution purchased from Vendor (ATCC Mineral Mix)
Na2MoO4	0.00485625	0.00485625	0.00485625	100x Stock Solution purchased from Vendor (ATCC Mineral Mix)
Na2SeO3	0.000578243	0.000578243	0.000578243	100x Stock Solution purchased from Vendor (ATCC Mineral Mix)
Na2WO4	0.00340344	0.00340344	0.00340344	100x Stock Solution purchased from Vendor (ATCC Mineral Mix)
NaCl	1.71108	1.71108	1.71108	100x Stock Solution purchased from Vendor (ATCC Mineral Mix)
NiCl2	0.0154322	0.0154322	0.0154322	100x Stock Solution purchased from Vendor (ATCC Mineral Mix)
Potassium Hydroxide	0.000449153	0.000449153	0.000449153	100x Stock Solution purchased from Vendor (ATCC Mineral Mix)
Sodium Sulfate	7.04027	7.04027	7.04027	100x Stock Solution purchased from Vendor (ATCC Mineral Mix)
ZnSO4	0.061931	0.061931	0.061931	100x Stock Solution purchased from Vendor (ATCC Mineral Mix)
Ca-D-pantothenate	0.000419695	0.000419695	0.000419695	100x vitamin mix solution (ANL Vitamin Mix)
Cobalamin (B12)	1.47561e-06	1.47561e-06	1.47561e-06	100x vitamin mix solution (ANL Vitamin Mix)
Pyridoxine HCl	0.000972583	0.000972583	0.000972583	100x vitamin mix solution (ANL Vitamin Mix)
Riboflavin	0.000531406	0.000531406	0.000531406	100x vitamin mix solution (ANL Vitamin Mix)
Tetrahydrofolic Acid	2.80628e-06	2.80628e-06	2.80628e-06	100x vitamin mix solution (ANL Vitamin Mix)
Thiamine HCl	0.000593064	0.000593064	0.000593064	100x vitamin mix solution (ANL Vitamin Mix)
p-Aminobenzoic Acid	0.0730729	0.0730729	0.0730729	250x 4C Stock Solution (contains p-Aminobenzoic Acid and Pyridoxamine)
Pyridoxamine	0.021	0.021	0.021	250x 4C Stock Solution (contains p-Aminobenzoic Acid and Pyridoxamine)
Ammonium Chloride	9.34737	9.34737	9.34737	250x RT Stock Solution (contains MgCl2, KH2PO4, NH4Cl, Nicotinamide)
Magnesium Chloride	1.6805	1.6805	1.6805	250x RT Stock Solution (contains MgCl2, KH2PO4, NH4Cl, Nicotinamide)
Potassium Phosphate	6.61327	6.61327	6.61327	250x RT Stock Solution (contains MgCl2, KH2PO4, NH4Cl, Nicotinamide)
Nicotinamide	0.0343924	0.0343924	0.0343924	250x RT Stock Solution (contains MgCl2, KH2PO4, NH4Cl, Nicotinamide)
Hematin	0.0153388	0.0153388	0.0153388	250x Stock Solution of Hematin, solubilized with NaOH
Cytosine	5.94059e-05	5.94059e-05	5.94059e-05	30x Stock Solution purchased from Vendor (10x ACGU Mix)
Guanine	5.95514e-05	5.95514e-05	5.95514e-05	30x Stock Solution purchased from Vendor (10x ACGU Mix)
L-Adenine	5.99423e-05	5.99423e-05	5.99423e-05	30x Stock Solution purchased from Vendor (10x ACGU Mix)
Uracil	5.88829e-05	5.88829e-05	5.88829e-05	30x Stock Solution purchased from Vendor (10x ACGU Mix)
Biotin	0.0409521	0.0409521	0.0409521	50x Individual Stock Solution (Stored 4°C)
L-tyrosine	3.20106	3.20106	3.20106	Powder
MOPS	71.68	71.68	71.68	Powder
Sodium Bicarbonate	47.6151	47.6151	47.6151	Powder
Sodium Acetate	32.9	32.9	32.9	Powder
ABB powder, Oxoid	0.354*	0.354*	0	Powder
* units of g/L not mM for complex components
Medium is sterile filtered, not autoclaved
The baseline medium was adapted from the medium used by Clark 2021 (DM38), with acetate included and the following ommisions: inositol, lactate, MgSO4, and NaSO4. These potential energy sources were omitted to maximize the effect of the variable components, which were are primarilyenergy generating resources. Yeast extract is the only component included that was not originally present in the base…
Variables in the media screening are color coded. Concentrations are center aligned when differing from optimized
