# Supplementary material for: Control points for design of taxonomic composition in synthetic human gut communities
Source: Cell Syst. 2023 Dec 20;14(12):1044–1058.e13. doi: 10.1016/j.cels.2023.11.007 (PMC10752370; doi:10.1016/j.cels.2023.11.007)
Supplement: Table S3. Experimental design conditions for inoculum densities in DTL cycles, related to Figure 3 [file mmc4.xlsx]

## Sheet: DTL1
		Log10 of species inoculum density, log10(OD600)											Scaled design matrix
Experiment	Run (condition)	BH	BL	BU	CA	DL	EL	ER	FP	PC	PJ	Run Type	BH	BL	BU	CA	DL	EL	ER	FP	PC	PJ
DTL1	1	-1.87	-3.21	-3.08	-3.4	-5.21	-2.08	-2.42	-2.08	-4.48	-3.69	Definitive screening design	0	1	1	1	1	1	1	0	1	1
	2	-1.87	-5.83	-5.12	-6.8	-6.69	-5.12	-3.42	-2.08	-8.16	-5.77		0	-1	-1	-1	-1	-1	-1	0	-1	-1
	3	-1.67	-4.52	-5.12	-3.4	-6.69	-5.12	-2.42	-2.08	-4.48	-3.69		1	0	-1	1	-1	-1	1	0	1	1
	4	-2.07	-4.52	-3.08	-6.8	-5.21	-2.08	-3.42	-2.08	-8.16	-5.77		-1	0	1	-1	1	1	-1	0	-1	-1
	5	-1.67	-5.83	-4.1	-6.8	-5.21	-5.12	-3.42	-2.08	-4.48	-3.69		1	-1	0	-1	1	-1	-1	0	1	1
	6	-2.07	-3.21	-4.1	-3.4	-6.69	-2.08	-2.42	-2.08	-8.16	-5.77		-1	1	0	1	-1	1	1	0	-1	-1
	7	-1.67	-3.21	-5.12	-5.1	-6.69	-2.08	-3.42	-2.08	-8.16	-3.69		1	1	-1	0	-1	1	-1	0	-1	1
	8	-2.07	-5.83	-3.08	-5.1	-5.21	-5.12	-2.42	-2.08	-4.48	-5.77		-1	-1	1	0	1	-1	1	0	1	-1
	9	-1.67	-5.83	-3.08	-6.8	-5.95	-5.12	-2.42	-2.08	-8.16	-5.77		1	-1	1	-1	0	-1	1	0	-1	-1
	10	-2.07	-3.21	-5.12	-3.4	-5.95	-2.08	-3.42	-2.08	-4.48	-3.69		-1	1	-1	1	0	1	-1	0	1	1
	11	-1.67	-5.83	-5.12	-3.4	-6.69	-3.6	-3.42	-2.08	-4.48	-5.77		1	-1	-1	1	-1	0	-1	0	1	-1
	12	-2.07	-3.21	-3.08	-6.8	-5.21	-3.6	-2.42	-2.08	-8.16	-3.69		-1	1	1	-1	1	0	1	0	-1	1
	13	-1.67	-3.21	-5.12	-6.8	-5.21	-5.12	-2.92	-2.08	-8.16	-3.69		1	1	-1	-1	1	-1	0	0	-1	1
	14	-2.07	-5.83	-3.08	-3.4	-6.69	-2.08	-2.92	-2.08	-4.48	-5.77		-1	-1	1	1	-1	1	0	0	1	-1
	15	-1.67	-3.21	-3.08	-6.8	-6.69	-2.08	-3.42	-2.08	-6.32	-5.77		1	1	1	-1	-1	1	-1	0	0	-1
	16	-2.07	-5.83	-5.12	-3.4	-5.21	-5.12	-2.42	-2.08	-6.32	-3.69		-1	-1	-1	1	1	-1	1	0	0	1
	17	-1.67	-3.21	-3.08	-3.4	-6.69	-5.12	-2.42	-2.08	-8.16	-4.73		1	1	1	1	-1	-1	1	0	-1	0
	18	-2.07	-5.83	-5.12	-6.8	-5.21	-2.08	-3.42	-2.08	-4.48	-4.73		-1	-1	-1	-1	1	1	-1	0	1	0
	19	-1.67	-3.21	-3.08	-3.4	-5.21	-5.12	-3.42	-2.08	-4.48	-5.77		1	1	1	1	1	-1	-1	0	1	-1
	20	-2.07	-5.83	-5.12	-6.8	-6.69	-2.08	-2.42	-2.08	-8.16	-3.69		-1	-1	-1	-1	-1	1	1	0	-1	1
	21	-1.67	-5.83	-3.08	-3.4	-5.21	-2.08	-3.42	-2.08	-8.16	-3.69		1	-1	1	1	1	1	-1	0	-1	1
	22	-2.07	-3.21	-5.12	-6.8	-6.69	-5.12	-2.42	-2.08	-4.48	-5.77		-1	1	-1	-1	-1	-1	1	0	1	-1
	23	-1.67	-5.83	-5.12	-3.4	-5.21	-2.08	-2.42	-2.08	-8.16	-5.77		1	-1	-1	1	1	1	1	0	-1	-1
	24	-2.07	-3.21	-3.08	-6.8	-6.69	-5.12	-3.42	-2.08	-4.48	-3.69		-1	1	1	-1	-1	-1	-1	0	1	1
	25	-1.67	-3.21	-5.12	-6.8	-5.21	-2.08	-2.42	-2.08	-4.48	-5.77		1	1	-1	-1	1	1	1	0	1	-1
	26	-2.07	-5.83	-3.08	-3.4	-6.69	-5.12	-3.42	-2.08	-8.16	-3.69		-1	-1	1	1	-1	-1	-1	0	-1	1
	27	-1.67	-5.83	-3.08	-6.8	-6.69	-2.08	-2.42	-2.08	-4.48	-3.69		1	-1	1	-1	-1	1	1	0	1	1
	28	-2.07	-3.21	-5.12	-3.4	-5.21	-5.12	-3.42	-2.08	-8.16	-5.77		-1	1	-1	1	1	-1	-1	0	-1	-1
	29	-1.87	-4.52	-4.1	-5.1	-5.95	-3.6	-2.92	-2.08	-6.32	-4.73	Centerpoint	0	0	0	0	0	0	0	0	0	0
DTL2	1	-2.35	-3.3	-2.68	-2.4	-4.74	-2.4	-2.5	-2	-3.17	-2.4	Definitive Screening Design	0	0	1	1	1	0	1	0	1	1
	2	-2.35	-3.3	-4.68	-4	-6.2	-2.4	-3.5	-2	-5.17	-3.46		0	0	-1	-1	-1	0	-1	0	-1	-1
	3	-2.35	-2.4	-3.68	-2.4	-6.2	-2.4	-2.5	-2	-3.17	-2.4		0	1	0	1	-1	0	1	0	1	1
	4	-2.35	-4.2	-3.68	-4	-4.74	-2.4	-3.5	-2	-5.17	-3.46		0	-1	0	-1	1	0	-1	0	-1	-1
	5	-2.35	-2.4	-4.68	-3.2	-4.74	-2.4	-3.5	-2	-3.17	-2.4		0	1	-1	0	1	0	-1	0	1	1
	6	-2.35	-4.2	-2.68	-3.2	-6.2	-2.4	-2.5	-2	-5.17	-3.46		0	-1	1	0	-1	0	1	0	-1	-1
	7	-2.35	-2.4	-2.68	-4	-5.47	-2.4	-2.5	-2	-5.17	-2.4		0	1	1	-1	0	0	1	0	-1	1
	8	-2.35	-4.2	-4.68	-2.4	-5.47	-2.4	-3.5	-2	-3.17	-3.46		0	-1	-1	1	0	0	-1	0	1	-1
	9	-2.35	-2.4	-4.68	-2.4	-6.2	-2.4	-3	-2	-3.17	-3.46		0	1	-1	1	-1	0	0	0	1	-1
	10	-2.35	-4.2	-2.68	-4	-4.74	-2.4	-3	-2	-5.17	-2.4		0	-1	1	-1	1	0	0	0	-1	1
	11	-2.35	-2.4	-4.68	-4	-4.74	-2.4	-3.5	-2	-4.17	-2.4		0	1	-1	-1	1	0	-1	0	0	1
	12	-2.35	-4.2	-2.68	-2.4	-6.2	-2.4	-2.5	-2	-4.17	-3.46		0	-1	1	1	-1	0	1	0	0	-1
	13	-2.35	-2.4	-4.68	-4	-6.2	-2.4	-2.5	-2	-5.17	-2.93		0	1	-1	-1	-1	0	1	0	-1	0
	14	-2.35	-4.2	-2.68	-2.4	-4.74	-2.4	-3.5	-2	-3.17	-2.93		0	-1	1	1	1	0	-1	0	1	0
	15	-2.35	-2.4	-2.68	-4	-6.2	-2.4	-3.5	-2	-3.17	-3.46		0	1	1	-1	-1	0	-1	0	1	-1
	16	-2.35	-4.2	-4.68	-2.4	-4.74	-2.4	-2.5	-2	-5.17	-2.4		0	-1	-1	1	1	0	1	0	-1	1
	17	-2.35	-2.4	-2.68	-2.4	-6.2	-2.4	-3.5	-2	-5.17	-2.4		0	1	1	1	-1	0	-1	0	-1	1
	18	-2.35	-4.2	-4.68	-4	-4.74	-2.4	-2.5	-2	-3.17	-3.46		0	-1	-1	-1	1	0	1	0	1	-1
	19	-2.35	-2.4	-2.68	-2.4	-4.74	-2.4	-3.5	-2	-5.17	-3.46		0	1	1	1	1	0	-1	0	-1	-1
	20	-2.35	-4.2	-4.68	-4	-6.2	-2.4	-2.5	-2	-3.17	-2.4		0	-1	-1	-1	-1	0	1	0	1	1
	21	-2.35	-2.4	-4.68	-2.4	-4.74	-2.4	-2.5	-2	-5.17	-3.46		0	1	-1	1	1	0	1	0	-1	-1
	22	-2.35	-4.2	-2.68	-4	-6.2	-2.4	-3.5	-2	-3.17	-2.4		0	-1	1	-1	-1	0	-1	0	1	1
	23	-2.35	-2.4	-2.68	-4	-4.74	-2.4	-2.5	-2	-3.17	-3.46		0	1	1	-1	1	0	1	0	1	-1
	24	-2.35	-4.2	-4.68	-2.4	-6.2	-2.4	-3.5	-2	-5.17	-2.4		0	-1	-1	1	-1	0	-1	0	-1	1
	25	-2.35	-3.3	-3.68	-3.2	-5.47	-2.4	-3	-2	-4.17	-2.93	Centerpoint	0	0	0	0	0	0	0	0	0	0
	26	-2.35	-2.4	-2.68	-4	-6.2	-2.4	-3.5	-2	-5.17	-3.46	Appended conditions	0	1	1	-1	-1	0	-1	0	-1	-1
	27	-2.35	-4.2	-4.68	-2.4	-6.2	-2.4	-3.5	-2	-3.17	-3.46		0	-1	-1	1	-1	0	-1	0	1	-1
	28	-2.35	-4.2	-4.68	-4	-4.74	-2.4	-2.5	-2	-5.17	-3.46		0	-1	-1	-1	1	0	1	0	-1	-1
	29	-2.35	-2.4	-4.68	-4	-6.2	-2.4	-2.5	-2	-3.17	-3.46		0	1	-1	-1	-1	0	1	0	1	-1
	30	-2.35	-4.2	-4.68	-4	-6.2	-2.4	-3.5	-2	-5.17	-2.4		0	-1	-1	-1	-1	0	-1	0	-1	1
DTL3	1	-2.03353	-1.79794	-4.15558	-2.18823	-5.73142	-2.34991	-2.94617	-2	-4.46917	-3.50335	Plackett-Burman screening	1	1	1	1	1	1	1	0	1	1
	2	-2.63559	-1.79794	-4.75764	-2.18823	-5.73142	-2.34991	-3.54823	-2	-5.07123	-4.10541		-1	1	-1	1	1	1	-1	0	-1	-1
	3	-2.63559	-2.4	-4.15558	-2.79029	-5.73142	-2.34991	-2.94617	-2	-5.07123	-4.10541		-1	-1	1	-1	1	1	1	0	-1	-1
	4	-2.03353	-2.4	-4.75764	-2.18823	-6.33348	-2.34991	-2.94617	-2	-4.46917	-4.10541		1	-1	-1	1	-1	1	1	0	1	-1
	5	-2.63559	-1.79794	-4.75764	-2.79029	-5.73142	-2.95197	-2.94617	-2	-4.46917	-3.50335		-1	1	-1	-1	1	-1	1	0	1	1
	6	-2.63559	-2.4	-4.15558	-2.79029	-6.33348	-2.34991	-3.54823	-2	-4.46917	-3.50335		-1	-1	1	-1	-1	1	-1	0	1	1
	7	-2.63559	-2.4	-4.75764	-2.18823	-6.33348	-2.95197	-2.94617	-2	-5.07123	-3.50335		-1	-1	-1	1	-1	-1	1	0	-1	1
	8	-2.03353	-2.4	-4.75764	-2.79029	-5.73142	-2.95197	-3.54823	-2	-4.46917	-4.10541		1	-1	-1	-1	1	-1	-1	0	1	-1
	9	-2.03353	-1.79794	-4.75764	-2.79029	-6.33348	-2.34991	-3.54823	-2	-5.07123	-3.50335		1	1	-1	-1	-1	1	-1	0	-1	1
	10	-2.03353	-1.79794	-4.15558	-2.79029	-6.33348	-2.95197	-2.94617	-2	-5.07123	-4.10541		1	1	1	-1	-1	-1	1	0	-1	-1
	11	-2.63559	-1.79794	-4.15558	-2.18823	-6.33348	-2.95197	-3.54823	-2	-4.46917	-4.10541		-1	1	1	1	-1	-1	-1	0	1	-1
	12	-2.03353	-2.4	-4.15558	-2.18823	-5.73142	-2.95197	-3.54823	-2	-5.07123	-3.50335		1	-1	1	1	1	-1	-1	0	-1	1
	13	-2.33456	-2.09897	-4.45661	-2.48926	-6.03245	-2.65094	-3.2472	-2	-4.7702	-3.80438	Centerpoint	0	0	0	0	0	0	0	0	0	0
		Experimental design matrix for DTL 1 - 9-factor, 3-level definitive screening design (FP is held constant and not a design variable). Each "run" (row) is a condition, three replicate wells per condition are run experimentally.
		Experimental design matrix for DTL 2 - 7-factor, 3-level definitive screening design (BH, EL, FP held constant and are not design variables).
		Experimental design - 9 factor, two level Plackett-Burman screening with centerpoint. Each "run" (row) is a condition, three replicate wells per condition are run experimentally.

## Sheet: DTL2
	Log10 of Species inoculum target, log10(OD600)
Run	BH	BL	BU	CA	DL	EL	ER	FP	PC	PJ
1	-2.35	-3.3	-2.68	-2.4	-4.74	-2.4	-2.5	-2	-3.17	-2.4	Definitive Screening Design
2	-2.35	-3.3	-4.68	-4	-6.2	-2.4	-3.5	-2	-5.17	-3.46
3	-2.35	-2.4	-3.68	-2.4	-6.2	-2.4	-2.5	-2	-3.17	-2.4
4	-2.35	-4.2	-3.68	-4	-4.74	-2.4	-3.5	-2	-5.17	-3.46
5	-2.35	-2.4	-4.68	-3.2	-4.74	-2.4	-3.5	-2	-3.17	-2.4
6	-2.35	-4.2	-2.68	-3.2	-6.2	-2.4	-2.5	-2	-5.17	-3.46
7	-2.35	-2.4	-2.68	-4	-5.47	-2.4	-2.5	-2	-5.17	-2.4
8	-2.35	-4.2	-4.68	-2.4	-5.47	-2.4	-3.5	-2	-3.17	-3.46
9	-2.35	-2.4	-4.68	-2.4	-6.2	-2.4	-3	-2	-3.17	-3.46
10	-2.35	-4.2	-2.68	-4	-4.74	-2.4	-3	-2	-5.17	-2.4
11	-2.35	-2.4	-4.68	-4	-4.74	-2.4	-3.5	-2	-4.17	-2.4
12	-2.35	-4.2	-2.68	-2.4	-6.2	-2.4	-2.5	-2	-4.17	-3.46
13	-2.35	-2.4	-4.68	-4	-6.2	-2.4	-2.5	-2	-5.17	-2.93
14	-2.35	-4.2	-2.68	-2.4	-4.74	-2.4	-3.5	-2	-3.17	-2.93
15	-2.35	-2.4	-2.68	-4	-6.2	-2.4	-3.5	-2	-3.17	-3.46
16	-2.35	-4.2	-4.68	-2.4	-4.74	-2.4	-2.5	-2	-5.17	-2.4
17	-2.35	-2.4	-2.68	-2.4	-6.2	-2.4	-3.5	-2	-5.17	-2.4
18	-2.35	-4.2	-4.68	-4	-4.74	-2.4	-2.5	-2	-3.17	-3.46
19	-2.35	-2.4	-2.68	-2.4	-4.74	-2.4	-3.5	-2	-5.17	-3.46
20	-2.35	-4.2	-4.68	-4	-6.2	-2.4	-2.5	-2	-3.17	-2.4
21	-2.35	-2.4	-4.68	-2.4	-4.74	-2.4	-2.5	-2	-5.17	-3.46
22	-2.35	-4.2	-2.68	-4	-6.2	-2.4	-3.5	-2	-3.17	-2.4
23	-2.35	-2.4	-2.68	-4	-4.74	-2.4	-2.5	-2	-3.17	-3.46
24	-2.35	-4.2	-4.68	-2.4	-6.2	-2.4	-3.5	-2	-5.17	-2.4
25	-2.35	-3.3	-3.68	-3.2	-5.47	-2.4	-3	-2	-4.17	-2.93	Centerpoint
26	-2.35	-2.4	-2.68	-4	-6.2	-2.4	-3.5	-2	-5.17	-3.46	Appended conditions
27	-2.35	-4.2	-4.68	-2.4	-6.2	-2.4	-3.5	-2	-3.17	-3.46
28	-2.35	-4.2	-4.68	-4	-4.74	-2.4	-2.5	-2	-5.17	-3.46
29	-2.35	-2.4	-4.68	-4	-6.2	-2.4	-2.5	-2	-3.17	-3.46
30	-2.35	-4.2	-4.68	-4	-6.2	-2.4	-3.5	-2	-5.17	-2.4
	Scaled design matrix
	0	0	1	1	1	0	1	0	1	1
	0	0	-1	-1	-1	0	-1	0	-1	-1
	0	1	0	1	-1	0	1	0	1	1
	0	-1	0	-1	1	0	-1	0	-1	-1
	0	1	-1	0	1	0	-1	0	1	1
	0	-1	1	0	-1	0	1	0	-1	-1
	0	1	1	-1	0	0	1	0	-1	1
	0	-1	-1	1	0	0	-1	0	1	-1
	0	1	-1	1	-1	0	0	0	1	-1
	0	-1	1	-1	1	0	0	0	-1	1
	0	1	-1	-1	1	0	-1	0	0	1
	0	-1	1	1	-1	0	1	0	0	-1
	0	1	-1	-1	-1	0	1	0	-1	0
	0	-1	1	1	1	0	-1	0	1	0
	0	1	1	-1	-1	0	-1	0	1	-1
	0	-1	-1	1	1	0	1	0	-1	1
	0	1	1	1	-1	0	-1	0	-1	1
	0	-1	-1	-1	1	0	1	0	1	-1
	0	1	1	1	1	0	-1	0	-1	-1
	0	-1	-1	-1	-1	0	1	0	1	1
	0	1	-1	1	1	0	1	0	-1	-1
	0	-1	1	-1	-1	0	-1	0	1	1
	0	1	1	-1	1	0	1	0	1	-1
	0	-1	-1	1	-1	0	-1	0	-1	1
	0	0	0	0	0	0	0	0	0	0
	0	1	1	-1	-1	0	-1	0	-1	-1
	0	-1	-1	1	-1	0	-1	0	1	-1
	0	-1	-1	-1	1	0	1	0	-1	-1
	0	1	-1	-1	-1	0	1	0	1	-1
	0	-1	-1	-1	-1	0	-1	0	-1	1

## Sheet: DTL3
Experimental design - 9 factor, two level Plackett-Burman screening with centerpoint. Each "run" (row) is a condition, three replicate wells per condition are run experimentally.
	Log10 of Species inoculum target, log10(OD600)
Run	BH	BL	BU	CA	DL	EL	ER	FP	PC	PJ
1	-2.03353	-1.79794	-4.15558	-2.18823	-5.73142	-2.34991	-2.94617	-2	-4.46917	-3.50335	Plackett-Burman screening
2	-2.63559	-1.79794	-4.75764	-2.18823	-5.73142	-2.34991	-3.54823	-2	-5.07123	-4.10541
3	-2.63559	-2.4	-4.15558	-2.79029	-5.73142	-2.34991	-2.94617	-2	-5.07123	-4.10541
4	-2.03353	-2.4	-4.75764	-2.18823	-6.33348	-2.34991	-2.94617	-2	-4.46917	-4.10541
5	-2.63559	-1.79794	-4.75764	-2.79029	-5.73142	-2.95197	-2.94617	-2	-4.46917	-3.50335
6	-2.63559	-2.4	-4.15558	-2.79029	-6.33348	-2.34991	-3.54823	-2	-4.46917	-3.50335
7	-2.63559	-2.4	-4.75764	-2.18823	-6.33348	-2.95197	-2.94617	-2	-5.07123	-3.50335
8	-2.03353	-2.4	-4.75764	-2.79029	-5.73142	-2.95197	-3.54823	-2	-4.46917	-4.10541
9	-2.03353	-1.79794	-4.75764	-2.79029	-6.33348	-2.34991	-3.54823	-2	-5.07123	-3.50335
10	-2.03353	-1.79794	-4.15558	-2.79029	-6.33348	-2.95197	-2.94617	-2	-5.07123	-4.10541
11	-2.63559	-1.79794	-4.15558	-2.18823	-6.33348	-2.95197	-3.54823	-2	-4.46917	-4.10541
12	-2.03353	-2.4	-4.15558	-2.18823	-5.73142	-2.95197	-3.54823	-2	-5.07123	-3.50335
13	-2.33456	-2.09897	-4.45661	-2.48926	-6.03245	-2.65094	-3.2472	-2	-4.7702	-3.80438	Centerpoint
	Scaled design matrix
	1	1	1	1	1	1	1	0	1	1
	-1	1	-1	1	1	1	-1	0	-1	-1
	-1	-1	1	-1	1	1	1	0	-1	-1
	1	-1	-1	1	-1	1	1	0	1	-1
	-1	1	-1	-1	1	-1	1	0	1	1
	-1	-1	1	-1	-1	1	-1	0	1	1
	-1	-1	-1	1	-1	-1	1	0	-1	1
	1	-1	-1	-1	1	-1	-1	0	1	-1
	1	1	-1	-1	-1	1	-1	0	-1	1
	1	1	1	-1	-1	-1	1	0	-1	-1
	-1	1	1	1	-1	-1	-1	0	1	-1
	1	-1	1	1	1	-1	-1	0	-1	1
	0	0	0	0	0	0	0	0	0	0
